# Supplementary material for: Aldose Reductase (AR) Mediates and Perivascular Adipose Tissue (PVAT) Modulates Endothelial Dysfunction of Short-Term High-Fat Diet Feeding in Mice
Source: Metabolites. 2023 Nov 24;13(12):1172. doi: 10.3390/metabo13121172 (PMC10744918; doi:10.3390/metabo13121172)
Supplement: Supplementary file 1 [file metabolites-13-01172-s001.zip]

Archive with 1 entries (1 files):
- metabolites-2672181-supplementary.pdf
